# Supplementary material for: Limited Benefits of Oyster Aquaculture on Water Clarity in Two Rhode Island Salt Ponds
Source: Coasts (Basel). Author manuscript; Available in PMC 2026 May 5. (PMC13137451; doi:10.3390/coasts6010006)
Supplement: Supplement1 [file NIHMS2154675-supplement-Supplement1.zip]

Archive with 1 entries (1 files):
- coasts-4074768-supplementary.pdf
